# Supplementary material for: Personality Traits and Coping Strategies Relevant to Posttraumatic Growth in Patients with Cancer and Survivors: A Systematic Literature Review
Source: Curr Oncol. 2022 Dec 6;29(12):9593–612. doi: 10.3390/curroncol29120754 (PMC9776882; doi:10.3390/curroncol29120754)
Supplement: Supplementary file 1 [file curroncol-29-00754-s001.zip]

Archive with 2 entries (2 files):
- Table S1_supplementary material.pdf
- Table S2_supplementary material.xlsb
